# Supplementary material for: Combining Augmented Reality and 3D Printing to Improve Surgical Workflows in Orthopedic Oncology: Smartphone Application and Clinical Evaluation
Source: Sensors (Basel). 2021 Feb 15;21(4):1370. doi: 10.3390/s21041370 (PMC7919470; doi:10.3390/s21041370)
Supplement: Supplementary file 1 [file sensors-21-01370-s001.zip]

Archive with 4 entries (3 files):
- Supplementary Material/
- Supplementary Material/desktop.ini
- Supplementary Material/DocumentS1_SurgeonsSurvey.pdf
- Supplementary Material/DocumentS2_PatientsSurvey.pdf
